# Supplementary material for: Development and Validation of an Auricular Acupuncture Protocol for the Management of Chemotherapy-Induced Nausea and Vomiting in Cancer Patients
Source: Healthcare (Basel). 2024 Jan 16;12(2):218. doi: 10.3390/healthcare12020218 (PMC10815809; doi:10.3390/healthcare12020218)
Supplement: Supplementary file 1 [file healthcare-12-00218-s001.zip]

Archive with 1 entries (1 files):
- healthcare-2798123-supplementary.pdf
